# Supplementary material for: Effect of a Third Dose of SARS-CoV-2 mRNA BNT162b2 Vaccine on Humoral and Cellular Responses and Serum Anti-HLA Antibodies in Kidney Transplant Recipients
Source: Vaccines (Basel). 2022 Jun 9;10(6):921. doi: 10.3390/vaccines10060921 (PMC9227063; doi:10.3390/vaccines10060921)
Supplement: Supplementary file 1 [file vaccines-10-00921-s001.zip]

Archive with 1 entries (1 files):
- vaccines-1738233-supplementary.pdf
